# Supplementary material for: Reprogramming microbial populations using a programmed lysis system to improve chemical production
Source: Nat Commun. 2021 Nov 25;12:6886. doi: 10.1038/s41467-021-27226-3 (PMC8617184; doi:10.1038/s41467-021-27226-3)
Supplement: Supplementary file 3 — Source Data [file 41467_2021_27226_MOESM3_ESM.xlsx]

## Sheet: Fig. 1a
	Control(empty vector)							CoIM							Lysep
	Time (h)	Fold change			Mean value	Error bar		Time (h)	Fold change			Mean value	Error bar		Time (h)	Fold change			Mean value	Error bar
		Parallel 1	Parallel 2	Parallel 3					Parallel 1	Parallel 2	Parallel 3					Parallel 1	Parallel 2	Parallel 3
	0	0.652	0.579	0.611	0.614	0.0298775		0	0.632	0.537	0.601	0.59	0.0395559		0	0.64	0.539	0.593	0.590667	0.0412661
	0.2	0.66	0.591	0.624	0.625	0.028178		0.2	0.651	0.561	0.632	0.614667	0.0387327		0.2	0.643	0.546	0.621	0.603333	0.0415238
	0.4	0.669	0.598	0.631	0.632667	0.0290096		0.4	0.671	0.576	0.641	0.629333	0.0396513		0.4	0.655	0.555	0.621	0.610333	0.0415157
	0.6	0.711	0.608	0.666	0.661667	0.0421611		0.6	0.522	0.428	0.493	0.481	0.0393022		0.6	0.676	0.583	0.634	0.631	0.0380263
	0.8	0.744	0.617	0.68	0.680333	0.0518481		0.8	0.352	0.257	0.323	0.310667	0.039752		0.8	0.737	0.592	0.686	0.671667	0.0600574
	1	0.796	0.645	0.751	0.730667	0.0633		1	0.272	0.228	0.251	0.250333	0.0179691		1	0.787	0.612	0.705	0.701333	0.0714905
	1.2	0.869	0.696	0.753	0.772667	0.071983		1.2	0.243	0.196	0.225	0.221333	0.019362		1.2	0.826	0.652	0.746	0.741333	0.0711118
	1.4	0.895	0.728	0.811	0.811333	0.0681779		1.4	0.221	0.178	0.21	0.203	0.0182392		1.4	0.865	0.695	0.786	0.782	0.0694598
	1.6	0.945	0.776	0.866	0.862333	0.0690427		1.6	0.193	0.146	0.172	0.170333	0.0192238		1.6	0.927	0.732	0.833	0.830667	0.0796255
	1.8	1.007	0.812	0.957	0.925333	0.0826976		1.8	0.182	0.138	0.163	0.161	0.0180185		1.8	0.996	0.776	0.904	0.892	0.0902146
	2	1.13	0.911	1.028	1.023	0.0894763		2	0.161	0.118	0.142	0.140333	0.0175942		2	1.107	0.853	0.986	0.982	0.103734
	MS2							SRRz							X174E
	Time (h)	Fold change			Mean value	Error bar		Time (h)	Fold change			Mean value	Error bar		Time (h)	Fold change			Mean value	Error bar
		Parallel 1	Parallel 2	Parallel 3					Parallel 1	Parallel 2	Parallel 3					Parallel 1	Parallel 2	Parallel 3
	0	0.642	0.547	0.612	0.600333	0.0396513		0	0.653	0.556	0.622	0.610333	0.0404502		0	0.643	0.546	0.612	0.600333	0.0404502
	0.2	0.654	0.555	0.625	0.611333	0.0415559		0.2	0.663	0.568	0.631	0.620667	0.0394659		0.2	0.659	0.563	0.609	0.610333	0.0392032
	0.4	0.674	0.576	0.646	0.632	0.0412149		0.4	0.672	0.577	0.643	0.630667	0.039752		0.4	0.665	0.565	0.633	0.621	0.0416973
	0.6	0.698	0.601	0.657	0.652	0.0397576		0.6	0.71	0.589	0.654	0.651	0.0494436		0.6	0.69	0.59	0.641	0.640333	0.0408276
	0.8	0.754	0.608	0.682	0.681333	0.0596061		0.8	0.735	0.615	0.691	0.680333	0.049567		0.8	0.701	0.608	0.672	0.660333	0.038853
	1	0.806	0.633	0.723	0.720667	0.0706462		1	0.755	0.634	0.72	0.703	0.0508396		1	0.617	0.542	0.581	0.58	0.0306268
	1.2	0.845	0.674	0.764	0.761	0.0698427		1.2	0.789	0.641	0.732	0.720667	0.0609499		1.2	0.477	0.404	0.438	0.439667	0.0298254
	1.4	0.886	0.713	0.807	0.802	0.0707154		1.4	0.818	0.644	0.731	0.731	0.0710352		1.4	0.341	0.268	0.324	0.311	0.0311876
	1.6	0.948	0.751	0.851	0.85	0.080428		1.6	0.878	0.681	0.783	0.780667	0.0804418		1.6	0.322	0.248	0.301	0.290333	0.0311377
	1.8	1.016	0.794	0.905	0.905	0.0906311		1.8	0.907	0.713	0.811	0.810333	0.0792016		1.8	0.314	0.238	0.289	0.280333	0.0316263
	2	1.094	0.846	0.971	0.970333	0.101247		2	0.965	0.744	0.87	0.859667	0.0905183		2	0.307	0.231	0.274	0.270667	0.0311163
	Control(empty vector)							CoIM							Lysep
	MS2							SRRz							X174E

## Sheet: Fig. 1b
	Control(empty vector)							CoIM							Lysep
	Time (h)	Fold change			Mean value	Error bar		Time (h)	Fold change			Mean value	Error bar		Time (h)	Fold change			Mean value	Error bar
		Parallel 1	Parallel 2	Parallel 3					Parallel 1	Parallel 2	Parallel 3					Parallel 1	Parallel 2	Parallel 3
	0	0.665	0.635	0.648	0.649333	0.0122837		0	0.657	0.623	0.638	0.639333	0.0139124		0	0.687	0.653	0.671	0.670333	0.0138884
	0.2	0.668	0.632	0.655	0.651667	0.0148847		0.2	0.677	0.643	0.663	0.661	0.0139523		0.2	0.678	0.644	0.659	0.660333	0.0139124
	0.4	0.666	0.634	0.649	0.649667	0.0130724		0.4	0.719	0.68	0.703	0.700667	0.0160069		0.4	0.674	0.64	0.663	0.659	0.0141657
	0.6	0.663	0.631	0.659	0.651	0.0142361		0.6	0.773	0.727	0.75	0.75	0.0187794		0.6	0.684	0.651	0.677	0.670667	0.014197
	0.8	0.668	0.632	0.651	0.650333	0.0147045		0.8	0.862	0.818	0.841	0.840333	0.0179691		0.8	0.694	0.665	0.682	0.680333	0.0118977
	1	0.658	0.622	0.642	0.640667	0.0147271		1	0.904	0.857	0.881	0.880667	0.0191891		1	0.677	0.643	0.659	0.659667	0.0138884
	1.2	0.666	0.634	0.648	0.649333	0.0130979		1.2	0.915	0.864	0.894	0.891	0.0209284		1.2	0.696	0.662	0.684	0.680667	0.0140791
	1.4	0.675	0.64	0.667	0.660667	0.0149741		1.4	0.903	0.857	0.881	0.880333	0.0187853		1.4	0.708	0.672	0.691	0.690333	0.0147045
	1.6	0.685	0.65	0.676	0.670333	0.0148399		1.6	0.919	0.86	0.891	0.89	0.024097		1.6	0.706	0.702	0.666	0.691333	0.0179877
	1.8	0.687	0.653	0.674	0.671333	0.0140079		1.8	0.926	0.873	0.893	0.897333	0.021853		1.8	0.72	0.678	0.704	0.700667	0.0173077
	2	0.698	0.662	0.681	0.680333	0.0147045		2	0.938	0.881	0.915	0.911333	0.0234141		2	0.744	0.701	0.713	0.719333	0.0181169
	MS2							SRRz							X174E
	Time (h)	Fold change			Mean value	Error bar		Time (h)	Fold change			Mean value	Error bar		Time (h)	Fold change			Mean value	Error bar
		Parallel 1	Parallel 2	Parallel 3					Parallel 1	Parallel 2	Parallel 3					Parallel 1	Parallel 2	Parallel 3
	0	0.678	0.642	0.659	0.659667	0.0147045		0	0.639	0.599	0.621	0.619667	0.0163571		0	0.691	0.647	0.672	0.67	0.0180185
	0.2	0.668	0.632	0.653	0.651	0.0147648		0.2	0.651	0.608	0.636	0.631667	0.0178201		0.2	0.682	0.638	0.659	0.659667	0.0179691
	0.4	0.679	0.64	0.664	0.661	0.0160624		0.4	0.659	0.618	0.644	0.640333	0.0169378		0.4	0.689	0.65	0.671	0.67	0.0159374
	0.6	0.675	0.64	0.668	0.661	0.0151217		0.6	0.677	0.639	0.666	0.660667	0.0159652		0.6	0.711	0.667	0.693	0.690333	0.0180616
	0.8	0.67	0.629	0.647	0.648667	0.0167796		0.8	0.678	0.641	0.662	0.660333	0.0151511		0.8	0.699	0.658	0.682	0.679667	0.0168193
	1	0.665	0.616	0.641	0.640667	0.0200056		1	0.671	0.632	0.648	0.650333	0.0160069		1	0.694	0.65	0.671	0.671667	0.0179691
	1.2	0.686	0.632	0.665	0.661	0.0222261		1.2	0.679	0.639	0.661	0.659667	0.0163571		1.2	0.716	0.668	0.689	0.691	0.0196469
	1.4	0.691	0.647	0.673	0.670333	0.0180616		1.4	0.715	0.668	0.692	0.691667	0.0191891		1.4	0.738	0.728	0.78	0.748667	0.022529
	1.6	0.714	0.667	0.691	0.690667	0.0191891		1.6	0.755	0.704	0.731	0.73	0.0208327		1.6	0.815	0.765	0.792	0.790667	0.0204342
	1.8	0.734	0.685	0.711	0.71	0.0200167		1.8	0.815	0.766	0.791	0.790667	0.0200056		1.8	0.874	0.824	0.851	0.849667	0.0204342
	2	0.759	0.704	0.728	0.730333	0.0225142		2	0.847	0.795	0.82	0.820667	0.0212341		2	1.038	0.982	1.014	1.01133	0.0229395
				Control(empty vector)	CoIM	Lysep	MS2	SRRz	X174E

## Sheet: Fig. 1c
		MS2
		Control
		CoIM
		X174E
		Lysep
		SRRz

## Sheet: Fig. 1e
	Normal					After expressing CoIM

## Sheet: Fig. 2c
	REB																											Initiation codon
	Time(h)	fic					PS1008					PS1006					PS1004					PS1001						Time(h)	fic					PS1011					PS1021					PS1031					PS1041
		Parallel 1	Parallel 2	Parallel 3	Mean value	Error bar	Parallel 1	Parallel 2	Parallel 3	Mean value	Error bar	Parallel 1	Parallel 2	Parallel 3	Mean value	Error bar	Parallel 1	Parallel 2	Parallel 3	Mean value	Error bar	Parallel 1	Parallel 2	Parallel 3	Mean value	Error bar			Parallel 1	Parallel 2	Parallel 3	Mean value	Error bar	Parallel 1	Parallel 2	Parallel 3	Mean value	Error bar	Parallel 1	Parallel 2	Parallel 3	Mean value	Error bar	Parallel 1	Parallel 2	Parallel 3	Mean value	Error bar	Parallel 1
	0	0.891	0.688	0.789	0.789333	0.0828747	1.019	1.12	1.221	1.12	0.0824662	0.858	0.748	0.648	0.751333	0.0857645	0.751	0.843	0.942	0.845333	0.0779929	0.802	0.905	0.701	0.802667	0.083284		0	0.891	0.688	0.789	0.789333	0.0828747	0.903	0.792	0.681	0.792	0.0906311	0.848	0.742	0.638	0.742667	0.0857334	0.805	1.039	0.5759	0.806633	0.189063	0.967
	1	2.396	2.192	2.294	2.294	0.0832827	9.806	9.606	9.706	9.706	0.0816497	2.035	1.928	1.815	1.926	0.0898258	7.081	7.186	7.293	7.18667	0.0865499	2.15	2.236	2.033	2.13967	0.0831959		1	2.396	2.192	2.294	2.294	0.0832827	2.323	2.206	2.086	2.205	0.0967574	1.373	1.358	1.032	1.25433	0.157333	2.133	2.699	1.569	2.13367	0.461321	7.331
	2	12.351	10.131	11.241	11.241	0.906311	30.156	29.056	27.956	29.056	0.898146	11.192	8.978	10.072	10.0807	0.903882	19.483	20.571	21.672	20.5753	0.893661	12.776	10.55	11.507	11.611	0.911731		2	12.351	10.131	11.241	11.241	0.906311	12.515	13.674	11.393	12.5273	0.931255	11.891	10.572	9.282	10.5817	1.06514	11.65	12.996	10.309	11.6517	1.09696	22.003
	3	34.562	35.673	36.784	35.673	0.907128	59.751	58.65	57.555	58.652	0.896514	34.427	32.227	33.327	33.327	0.898146	41.365	39.135	40.285	40.2617	0.910543	32.785	31.785	30.735	31.7683	0.836992		3	34.562	35.673	36.784	35.673	0.907128	27.832	28.946	26.721	27.833	0.908353	34.451	32.203	33.327	33.327	0.917742	33.038	30.329	31.685	31.684	1.10594	41.339
	4	69.892	64.852	67.372	67.372	2.05757	118.769	116.168	113.569	116.169	2.12289	63.726	64.925	59.655	62.7687	2.25545	93.344	92.364	88.244	91.3173	2.2097	80.792	79.691	75.593	78.692	2.23695		4	69.892	64.852	67.372	67.372	2.05757	69.886	65.664	71.107	68.8857	2.33196	40.048	35.437	37.755	37.7467	1.88244	81.037	75.347	79.695	78.693	2.42858	93.456
	5	124.319	109.038	115.129	116.162	6.28106	151.549	136.348	145.448	144.448	6.24591	110.35	117.469	103.279	110.366	5.79305	143.033	134.939	127.833	135.268	6.20974	122.297	115.017	107.912	115.075	5.8728		5	124.319	109.038	115.129	116.162	6.28106	116.045	108.783	101.562	108.797	5.91267	110.35	117.482	103.258	110.363	5.80693	115.012	122.367	107.656	115.012	6.00574	142.052
	6	151.736	160.817	166.896	159.816	6.22936	164.602	149.601	158.603	157.602	6.1649	151.743	155.893	141.692	149.776	5.96204	203.907	211.158	218.157	211.074	5.81784	178.562	163.951	171.221	171.245	5.96494		6	151.736	160.817	166.896	159.816	6.22936	159.505	152.393	145.281	152.393	5.80692	129.793	137.164	122.492	129.816	5.98984	171.056	178.41	163.771	171.079	5.97637	218.17
	7	281.815	290.886	296.956	289.886	6.22163	298.989	305.005	289.964	297.986	6.18129	280.662	266.442	273.566	273.557	5.80529	289.33	275.119	285.289	283.246	5.97874	274.554	259.353	268.452	267.453	6.24586		7	281.815	290.886	296.956	289.886	6.22163	282.793	277.581	266.371	275.582	6.85169	315.662	301.466	308.642	308.59	5.79561	274.799	259.183	268.457	267.48	6.41255	330.461
	8	479.874	504.984	530.094	504.984	20.5022	515.848	538.749	492.648	515.748	18.8208	528.547	479.854	503.952	504.118	19.8792	523.469	475.214	499.319	499.334	19.7	465.405	493.508	514.636	491.183	20.1656		8	479.874	504.984	530.094	504.984	20.5022	523.047	498.835	474.627	498.836	19.7674	524.554	476.347	500.451	500.451	19.6804	431.039	381.975	406.505	406.506	20.0303	535.721
	9	510.956	462.756	489.856	487.856	19.7283	559.835	582.935	536.735	559.835	18.8611	548.563	500.373	527.462	525.466	19.724	518.053	542.182	566.252	542.162	19.6772	486.648	514.768	533.841	511.752	19.3841		9	510.956	462.756	489.856	487.856	19.7283	535.768	584.348	572.028	564.048	20.6198	566.233	520.039	552.131	546.134	19.3294	536.093	486.408	511.748	511.416	20.2852	566.341
	10	430.092	380.891	409.991	406.991	20.1979	537.811	491.613	514.713	514.712	18.8603	560.965	513.775	541.862	538.867	19.3813	537.335	561.113	585.235	561.228	19.5553	545.231	572.321	593.423	570.325	19.7249		10	430.092	380.891	409.991	406.991	20.1979	555.321	579.757	530.889	555.322	19.9503	609.121	560.922	585.024	585.022	19.6772	600.776	551.869	576.321	576.322	19.9662	602.979
	11	344.435	295.225	324.33	321.33	20.2016	457.807	414.67	434.707	435.728	17.6254	490.616	514.783	538.81	514.736	19.6751	522.505	546.614	571.75	546.956	20.1056	577.401	529.235	553.336	553.324	19.6637		11	344.435	295.225	324.33	321.33	20.2016	548.3	572.756	523.856	548.304	19.9633	606.975	560.525	592.611	586.704	19.4177	599.424	575.3	551.175	575.3	19.6976	604.015
	12	213.749	242.855	262.961	239.855	20.2024	367.941	324.741	344.842	345.841	17.6505	458.807	410.607	434.707	434.707	19.6776	526.653	478.395	502.595	502.548	19.7013	546.235	497.933	522.031	522.066	19.7192		12	213.749	242.855	262.961	239.855	20.2024	522.035	546.376	497.694	522.035	19.8743	608.165	559.875	591.961	586.667	20.0666	594.08	581.915	545.751	573.915	20.5251	608.625
	13	148.325	162.427	173.529	161.427	10.3138	270.106	290.301	280.206	280.204	8.24457	356.941	331.741	344.841	344.508	10.2906	435.782	411.522	426.612	424.639	10.0019	474.523	486.651	498.753	486.642	9.89186		13	148.325	162.427	173.529	161.427	10.3138	474.119	486.633	499.181	486.644	10.2315	575.016	590.185	599.211	588.137	9.98313	580.725	575.485	555.239	570.483	10.9894	597.905
	14	105.393	80.191	94.292	93.292	10.3129	196.991	217.195	207.095	207.094	8.24825	268.126	280.216	292.316	280.219	9.87553	343.152	334.051	318.953	332.052	9.97981	416.555	431.611	439.735	429.3	9.60321		14	105.393	80.191	94.292	93.292	10.3129	417.205	429.659	441.111	429.325	9.76244	568.111	580.217	592.375	580.234	9.90574	576.846	571.385	552.929	567.053	10.2332	595.241
	15	62.252	38.032	50.142	50.142	9.88777	104.735	124.937	114.837	114.836	8.24743	194.295	207.093	219.951	207.113	10.474	280.433	272.366	255.26	269.353	10.4954	326.336	338.422	350.546	338.435	9.8837		15	62.252	38.032	50.142	50.142	9.88777	326.103	338.446	350.788	338.446	10.0776	563.312	575.446	587.515	575.424	9.88085	583.33	574.875	558.424	572.21	10.341	586.771
	16	35.825	30.684	33.104	33.2043	2.1	73.015	68.815	70.915	70.915	1.71464	111.737	115.375	116.975	114.696	2.19169	198.171	197.071	192.971	196.071	2.23756	276.676	271.666	275.767	274.703	2.17931		16	35.825	30.684	33.104	33.2043	2.1	258.349	278.767	287.193	274.77	12.11	554.819	566.428	578.523	566.59	9.6778	577.059	548.359	562.705	562.708	11.7167	584.939
	17	13.922	15.531	18.642	16.0317	1.95918	45.165	40.965	43.065	43.065	1.71464	73.115	67.815	71.965	70.965	2.27633	106.596	104.485	101.375	104.152	2.14443	203.683	198.411	202.581	201.558	2.27052		17	13.922	15.531	18.642	16.0317	1.95918	185.496	205.583	213.765	201.615	11.877	529.665	544.771	559.765	544.734	12.2883	585.026	559.759	574.37	573.052	10.3572	588.534
	18	9.957	10.058	10.159	10.058	0.0824662	27.532	27.332	27.432	27.432	0.0816497	43.164	41.945	44.645	43.2513	1.104	60.255	60.177	60.355	60.2623	0.072853	109.769	109.657	109.551	109.659	0.0890094		18	9.957	10.058	10.159	10.058	0.0824662	109.659	121.894	97.459	109.671	9.97555	516.535	492.415	504.434	504.461	9.84697	582.825	558.119	570.48	570.475	10.0862	583.015
	19	8.925	9.027	9.129	9.027	0.0832827	12.055	12.158	12.255	12.156	0.0816619	23.932	23.872	23.712	23.8387	0.0928559	30.965	30.865	30.465	30.765	0.216025	65.635	65.521	65.231	65.4623	0.170069		19	8.925	9.027	9.129	9.027	0.0832827	65.535	70.051	60.989	65.525	3.69955	440.535	404.301	431.475	425.437	15.3963	544.264	571.475	580.554	565.431	15.4194	581.293
	20	2.791	2.584	2.688	2.68767	0.0845077	10.345	10.455	10.545	10.4483	0.0817856	11.985	11.835	11.718	11.846	0.109279	19.975	19.695	19.797	19.8223	0.115705	37.056	36.975	36.851	36.9607	0.0843024		20	2.791	2.584	2.688	2.68767	0.0845077	36.955	37.198	36.713	36.9553	0.198001	382.616	346.406	373.512	367.511	15.3796	530.879	559.342	568.808	553.01	16.1189	583.932
	21	2.949	2.848	2.747	2.848	0.0824662	2.749	2.542	2.649	2.64667	0.0845235	2.782	2.692	2.562	2.67867	0.0903081	2.818	2.628	2.728	2.72467	0.077603	2.907	2.868	2.718	2.831	0.0814739		21	2.949	2.848	2.747	2.848	0.0824662	10.839	11.072	11.361	11.0907	0.213514	293.795	311.995	330.057	311.949	14.8039	524.236	551.475	560.723	545.478	15.4876	586.219
	22	3.059	2.958	2.857	2.958	0.0824662	2.965	2.764	2.93	2.88633	0.0876749	2.967	2.864	2.766	2.86567	0.0820664	2.974	2.761	2.864	2.86633	0.0869725	2.971	2.821	2.711	2.83433	0.106562		22	3.059	2.958	2.857	2.958	0.0824662	10.619	9.772	10.197	10.196	0.345787	239.42	257.522	275.628	257.523	14.7819	518.214	545.359	554.548	539.374	15.4253	582.594
	23	3.138	2.934	3.036	3.036	0.0832827	3.061	2.862	2.942	2.955	0.0817598	3.098	2.955	2.895	2.98267	0.0851522	2.925	3.157	3.175	3.08567	0.113846	3.078	2.92	2.87	2.956	0.0886491		23	3.138	2.934	3.036	3.036	0.0832827	10.399	10.11	10.257	10.2553	0.11799	202.959	215.058	227.186	215.068	9.89063	480.464	498.696	504.93	494.697	10.3808	574.569
	24	2.957	3.047	3.137	3.047	0.0734847	2.865	2.952	3.136	2.98433	0.112973	3.146	3.037	2.937	3.04	0.0853503	2.966	3.366	3.166	3.166	0.163299	3.16	2.936	3.018	3.038	0.0925347		24	2.957	3.047	3.137	3.047	0.0734847	9.916	10.047	10.163	10.042	0.100899	169.694	181.724	193.895	181.771	9.88007	459.512	434.443	452.977	448.977	10.618	573.618
	25	2.975	3.055	3.134	3.05467	0.0649119	2.962	3.042	3.142	3.04867	0.0736357	3.068	2.946	3.144	3.05267	0.0815571	3.182	2.952	3.052	3.062	0.094163	2.951	3.078	3.158	3.06233	0.0852304		25	2.975	3.055	3.134	3.05467	0.0649119	12.471	12.689	12.894	12.6847	0.172716	148.168	160.218	172.366	160.251	9.87882	390.656	365.539	384.071	380.089	10.6336	568.311
	26	3.178	2.958	3.068	3.068	0.0898146	3.036	3.052	3.152	3.08	0.051329	3.075	2.982	3.072	3.043	0.0431509	3.099	3.291	3.072	3.154	0.0974987	2.959	3.006	3.15	3.03833	0.0812582		26	3.178	2.958	3.068	3.068	0.0898146	10.058	10.179	9.937	10.058	0.0987961	132.505	108.344	120.478	120.442	9.86372	343.76	319.075	337.417	333.417	10.4669	563.886
	27	3.173	2.972	3.072	3.07233	0.0820582	2.972	3.074	3.181	3.07567	0.085332	2.983	3.183	3.018	3.06133	0.0872098	3.218	3.06	3.115	3.131	0.0654879	3.182	2.952	2.997	3.04367	0.0995267		27	3.173	2.972	3.072	3.07233	0.0820582	11.229	11.333	11.108	11.2233	0.0919432	83.323	69.121	76.224	76.2227	5.79794	264.798	283.032	289.264	279.031	10.3811	533.429
	28	3.184	2.944	3.064	3.064	0.0979796	3.188	2.979	3.079	3.082	0.0853503	2.976	3.071	2.982	3.00967	0.0434383	3.194	3.055	3.152	3.13367	0.0582084	3.173	2.971	3.216	3.12	0.106811		28	3.184	2.944	3.064	3.064	0.0979796	9.027	9.248	8.806	9.027	0.180446	46.521	36.341	41.411	41.4243	4.15598	212.717	230.959	237.179	226.952	10.3808	482.506
	29	3.188	2.967	3.077	3.07733	0.0902232	3.018	2.983	3.204	3.06833	0.0969891	2.984	3.084	3.011	3.02633	0.0422401	3.205	3.091	2.737	3.011	0.199259	3.203	3.022	3.222	3.149	0.0901369		29	3.188	2.967	3.077	3.07733	0.0902232	9.55	9.675	9.427	9.55067	0.101247	18.749	17.681	16.589	17.673	0.881834	196.778	172.135	190.457	186.457	10.4506	424.936
	30	3.172	3.091	3.012	3.09167	0.0653214	3.015	3.118	3.004	3.04567	0.0513442	3.018	3.018	3.118	3.05133	0.0471405	2.871	3.226	3.158	3.085	0.153846	3.018	3.167	2.987	3.05733	0.078572		30	3.172	3.091	3.012	3.09167	0.0653214	12.471	11.987	12.218	12.2253	0.19766	13.674	12.526	11.416	12.5387	0.921868	126.719	102.464	120.587	116.59	10.2975	361.093
	31	3.209	3.099	2.989	3.099	0.0898146	3.018	3.174	2.992	3.06133	0.0803714	3.016	2.992	3.092	3.03333	0.042625	2.956	2.832	3.172	2.98667	0.140488	3.078	3.155	3.026	3.08633	0.0529927		31	3.209	3.099	2.989	3.099	0.0898146	11.194	10.931	11.628	11.251	0.287389	13.112	12.074	10.912	12.0327	0.898622	84.787	60.563	72.384	72.578	9.89036	321.941
	32	3.214	2.991	3.102	3.10233	0.0910397	2.999	3.179	3.195	3.12433	0.0888644	3.468	3.142	3.108	3.23933	0.162286	3.218	2.94	3.118	3.092	0.114972	3.031	3.182	2.952	3.055	0.0954184		32	3.214	2.991	3.102	3.10233	0.0910397	10.381	10.369	10.357	10.369	0.00979796	12.723	11.633	10.521	11.6257	0.898978	39.895	37.607	38.778	38.76	0.934159	258.271
	33	3.229	3.004	3.116	3.11633	0.0918562	3.008	3.279	3.119	3.13533	0.111236	3.173	3.175	3.219	3.189	0.0212289	3.197	2.972	3.097	3.08867	0.0920447	3.053	3.118	2.974	3.04833	0.0588803		33	3.229	3.004	3.116	3.11633	0.0918562	11.908	11.796	11.684	11.796	0.0914476	12.172	9.932	11.07	11.058	0.914516	15.183	12.918	14.05	14.0503	0.924682	210.509
	34	3.201	2.984	3.092	3.09233	0.0885902	3.218	3.194	3.118	3.17667	0.042625	3.163	3.188	3.288	3.213	0.0540062	3.178	2.967	3.178	3.10767	0.0994664	3.052	3.108	2.947	3.03567	0.066735		34	3.201	2.984	3.092	3.09233	0.0885902	15.1785	14.937	14.699	14.9382	0.195757	10.319	10.072	10.196	10.1957	0.100838	10.517	10.295	10.675	10.4957	0.155866	163.581
	35	3.215	3.005	3.11	3.11	0.0857321	3.199	3.196	3.099	3.16467	0.0464495	3.176	3.099	3.199	3.158	0.0427629	3.182	2.915	2.969	3.022	0.115265	3.087	3.096	2.975	3.05267	0.0550414		35	3.215	3.005	3.11	3.11	0.0857321	11.181	10.939	11.064	11.0613	0.0988141	10.374	10.129	10.257	10.2533	0.100054	10.278	10.032	10.155	10.155	0.100429	123.766
	36	3.217	3.005	3.111	3.111	0.0865486	3.219	3.108	3.085	3.13733	0.0585055	3.221	3.184	3.115	3.17333	0.0439267	2.997	3.014	3.167	3.05933	0.0764475	3.173	3.071	3.083	3.109	0.0455192		36	3.217	3.005	3.111	3.111	0.0865486	12.361	12.06	12.183	12.2013	0.123565	10.163	10.017	9.917	10.0323	0.101013	10.222	9.587	9.911	9.90667	0.259256	72.991
	37	2.851	2.749	2.648	2.74933	0.0828747	3.018	3.118	3.104	3.08	0.0442116	3.218	3.218	3.181	3.20567	0.017442	3.188	3.026	3.155	3.123	0.0698999	3.222	3.102	3.12	3.148	0.0528394		37	2.851	2.749	2.648	2.74933	0.0828747	12.806	12.559	12.681	12.682	0.10084	11.493	11.361	11.228	11.3607	0.108186	8.969	8.729	8.865	8.85433	0.0982695	40.293
	38	2.984	2.881	2.779	2.88133	0.0836912	2.986	3.081	3.099	3.05533	0.0495737	3.214	3.197	3.116	3.17567	0.0427577	3.196	2.992	2.692	2.96	0.206998	3.152	3.281	3.052	3.16167	0.0937384		38	2.984	2.881	2.779	2.88133	0.0836912	10.186	9.935	10.585	10.2353	0.267644	9.641	9.523	9.4269	9.5303	0.0875582	6.929	7.25	7.586	7.255	0.268242	14.808
	39	3.056	2.951	2.846	2.951	0.0857321	2.987	3.088	3.112	3.06233	0.0541623	3.176	2.916	3.116	3.06933	0.111156	3.218	3.128	2.771	3.039	0.193034	3.174	3.218	3.073	3.155	0.0607015		39	3.056	2.951	2.846	2.951	0.0857321	11.432	11.01	11.229	11.2237	0.172322	9.381	9.015	8.839	9.07833	0.225757	10.679	10.797	10.921	10.799	0.0988062	10.161
	40	3.147	2.926	3.036	3.03633	0.0902232	2.992	3.095	3.186	3.091	0.0792507	3.184	2.984	3.254	3.14067	0.114407	3.199	3.06	2.856	3.03833	0.140865	3.145	3.208	3.045	3.13267	0.0671135		40	3.147	2.926	3.036	3.03633	0.0902232	8.919	9.027	9.131	9.02567	0.0865538	7.078	6.955	6.839	6.95733	0.0975853	2.679	3.096	3.521	3.09867	0.34375	15.735
	41	3.142	2.959	3.05	3.05033	0.0747098	3.208	2.979	3.079	3.08867	0.0937384	3.025	3.107	3.203	3.11167	0.0727431	3.036	3.136	2.966	3.046	0.0697615	3.196	3.075	3.178	3.14967	0.0533062		41	3.142	2.959	3.05	3.05033	0.0747098	2.819	3.0426	3.278	3.04653	0.187407	3.189	2.925	3.057	3.057	0.107778	2.969	3.068	3.191	3.076	0.0908075	3.216
	42	3.144	2.959	3.051	3.05133	0.0755263	3.199	2.994	3.094	3.09567	0.0836992	3.286	3.128	3.229	3.21433	0.0653316	3.15	2.502	3.052	2.90133	0.285192	2.916	3.176	3.166	3.086	0.120277		42	3.144	2.959	3.051	3.05133	0.0755263	2.947	3.0688	3.191	3.06893	0.0996126	3.262	2.969	3.09	3.107	0.120219	2.849	3.079	3.311	3.07967	0.188611	3.201
	43	3.112	2.926	3.019	3.019	0.0759342	3.218	2.996	3.097	3.10367	0.0907536	2.984	3.074	3.174	3.07733	0.077603	3.28	3.015	3.158	3.151	0.108299	2.926	3.236	3.156	3.106	0.131403		43	3.112	2.926	3.019	3.019	0.0759342	2.968	3.0792	3.19	3.07907	0.0906312	3.384	2.744	3.06	3.06267	0.261286	2.954	3.077	3.233	3.088	0.114167	3.219
[truncated: 30 more columns]

## Sheet: Fig. 2d
	Time(h)	Control		PS3008		PS3031		PS3041		PS3161		PS3361
		Mean value	Error bar	Mean value	Error bar	Mean value	Error bar	Mean value	Error bar	Mean value	Error bar	Mean value	Error bar
	0 h	0	0	0	0	0	0	0	0	0	0	0	0
	6 h	0.2043	0.04779	0.3032	0.0043	0.0795	0.03267	0.22883	0.0866	0.30665	0.05231	0.271	0.06394
	12 h	2.13865	0.53005	1.707	0.23239	0.512	0.0127	0.341	0.01534	0.2889	0.05182	0.2016	0.02528
	18 h	5.12865	0.1011	4.6085	0.8494	0.8181	0.04385	0.4124	0.02385	0.2175	0.04948	0.2965	0.02336
	24 h	9.4445	0.5444	9.1065	0.951	4.77075	0.77365	0.2576	0.08375	0.43715	0.03365	0.326	0.09115
	30 h	13.7446	0.55005	12.9783	0.9026	9.25666	0.3825	2.62714	0.5235	1.82318	0.21	0.465	0.0677
	36 h	12.0198	0.434	12.569	0.847	12.28	0.907	6.071	0.6325	5.2725	0.3955	2.0245	0.6635
	42 h	7.9025	0.35343	8.0645	0.68364	11.9955	0.45026	9.432	0.41377	8.2705	0.60696	4.1585	0.67853

## Sheet: Fig. 3d
	without PLS
	Protein concentration (mg/mL)	MG1655					F0601					JM109					B0013					GL002					ATCC8739					BL21
		Parallel 1	Parallel 2	Parallel 3	Mean value	Error bar	Parallel 1	Parallel 2	Parallel 3	Mean value	Error bar	Parallel 1	Parallel 2	Parallel 3	Mean value	Error bar	Parallel 1	Parallel 2	Parallel 3	Mean value	Error bar	Parallel 1	Parallel 2	Parallel 3	Mean value	Error bar	Parallel 1	Parallel 2	Parallel 3	Mean value	Error bar	Parallel 1	Parallel 2	Parallel 3	Mean value	Error bar
	0	0.846	0.576	0.726	0.716	0.110454	0.85	0.54	0.702	0.697333	0.1266	0.859	0.58	0.721	0.72	0.113903	0.849	0.571	0.712	0.710667	0.113497	0.849	0.55	0.761	0.72	0.125462	0.859	0.58	0.752	0.730333	0.114927	0.873	0.56	0.72	0.717667	0.127792
	with PLS
	Protein concentration (mg/mL)	MG1655					F0601					JM109					B0013					GL002					ATCC8739					BL21
		Parallel 1	Parallel 2	Parallel 3	Mean value	Error bar	Parallel 1	Parallel 2	Parallel 3	Mean value	Error bar	Parallel 1	Parallel 2	Parallel 3	Mean value	Error bar	Parallel 1	Parallel 2	Parallel 3	Mean value	Error bar	Parallel 1	Parallel 2	Parallel 3	Mean value	Error bar	Parallel 1	Parallel 2	Parallel 3	Mean value	Error bar	Parallel 1	Parallel 2	Parallel 3	Mean value	Error bar
	0	1.985	1.692	1.884	1.85367	0.121525	1.936	1.571	1.758	1.755	0.149026	1.755	1.475	1.615	1.615	0.11431	1.865	1.565	1.717	1.71567	0.122478	1.897	1.529	1.803	1.743	0.156111	1.979	1.639	1.839	1.819	0.139523	2.088	1.688	1.878	1.88467	0.163367
	0.846	0.576	0.726
	0.85	0.54	0.702
	0.859	0.58	0.721
	0.849	0.571	0.712
	0.849	0.55	0.761
	0.859	0.58	0.752
	0.873	0.56	0.72
	1.985	1.692	1.884
	1.936	1.571	1.758
	1.755	1.475	1.615
	1.865	1.565	1.717
	1.897	1.529	1.803
	1.979	1.639	1.839
	2.088	1.688	1.878

## Sheet: Fig. 3e
	Red+Green						Red						Green

## Sheet: Fig. 3f
	POPS1												POPS2
	Time(h)	GFP (a.u.)					mKate2 (a.u.)						Time(h)	GFP (a.u.)					mKate2 (a.u.)
		Parallel 1	Parallel 2	Parallel 3	Mean value	Error bar	Parallel 1	Parallel 2	Parallel 3	Mean value	Error bar			Parallel 1	Parallel 2	Parallel 3	Mean value	Error bar	Parallel 1	Parallel 2	Parallel 3	Mean value	Error bar
	0	2.112	1.883	1.998	1.99767	0.0934892	0.434	0.253	0.347	0.344667	0.0739114		0	3.053	1.701	2.377	2.377	0.551952	0.436	0.243	0.354	0.344333	0.0790879
	2	41.644	32.733	37.103	37.16	3.63812	2.899	1.013	1.805	1.90567	0.77324		2	51.557	24.535	36.546	37.546	11.0543	2.922	0.988	1.805	1.905	0.792712
	4	227.546	180.033	200.84	202.806	19.4469	15.464	4.693	10.078	10.0783	4.39724		4	242.777	171.538	205.658	206.658	29.0918	11.275	8.882	10.078	10.0783	0.976938
	6	509.864	410.89	440.377	453.71	41.4913	39.943	27.01	33.027	33.3267	5.28413		6	500.694	414.666	456.18	457.18	35.1279	35.499	31.154	33.327	33.3267	1.77384
	8	1164.26	1005.14	1041.2	1070.2	68.1166	46.247	29.203	37.725	37.725	6.95818		8	1203.6	1090.58	1147.09	1147.09	46.137	39.856	34.594	38.725	37.725	2.26159
	10	1930.21	1778.11	1840.66	1849.66	62.4211	48.22	32.783	39.001	40.0013	6.3417		10	1990.86	1860.76	1925.81	1925.81	53.1111	44.103	38.891	39.997	40.997	2.24221
	12	2489.94	2332.91	2409.92	2410.92	64.1115	50.822	32.183	40.003	41.0027	7.6421		12	2534.28	2441.83	2487.56	2487.89	37.7425	44.001	39.391	40.196	41.196	2.01048
	14	3234.38	3102.82	3159.6	3165.6	53.8753	64.655	51.344	57.999	57.9993	5.43419		14	3301.97	3183.52	3239.74	3241.74	48.3773	61.615	57.379	57.997	58.997	1.86832
	16	3627.08	3439.3	3519.69	3528.69	76.9258	85.214	57.788	70.001	71.001	11.2189		16	3271.19	3135.45	3209.32	3205.32	55.4874	75.344	68.438	72.041	71.941	2.82025
	18	3836.02	3621.06	3695.54	3717.54	89.1232	98.753	78.159	88.456	88.456	8.40747		18	3554.06	3427.64	3499.84	3493.84	51.7854	93.57	86.972	88.771	89.771	2.78489
	20	3870.48	3661.67	3730.07	3754.07	86.9179	97.032	69.486	81.758	82.7587	11.2678		20	3695.07	3560.88	3635.48	3630.47	54.8957	105.759	99.123	100.941	101.941	2.7999
	22	3889.4	3730.71	3822.06	3814.06	65.0319	92.883	77.849	84.315	85.0157	6.15757		22	3793.84	3660.33	3733.09	3729.08	54.5782	120.306	113.698	115.502	116.502	2.78884
	24	3896.87	3694.33	3810.6	3800.6	82.9864	99.939	74.926	86.233	87.0327	10.2272		24	3884.13	3744.89	3823.01	3817.35	56.986	116.436	107.507	110.621	111.521	3.70042
	26	3939.28	3758.24	3829.26	3842.26	74.4791	96.879	76.131	85.005	86.005	8.4998		26	3864.98	3708.82	3792.9	3788.9	63.8176	120.045	111.165	113.755	114.988	3.72867
	28	3899.81	3711.63	3801.22	3804.22	76.853	94.903	69.125	82.014	82.014	10.5238		28	3861.76	3715.99	3796.38	3791.38	59.6145	117.498	111.228	112.863	113.863	2.65559
	30	3938.99	3720.19	3829.59	3829.59	89.3215	92.129	78.734	85.432	85.4317	5.46849		30	3860.66	3716.05	3794.36	3790.36	59.1069	117.514	111.279	112.896	113.896	2.64188
	32	3938.55	3658.89	3815.22	3804.22	114.437	99.81	78.362	87.586	88.586	8.78461		32	3862.56	3716.88	3791.22	3790.22	59.4786	117.463	111.231	112.847	113.847	2.64064
	34	1207.43	832.988	1005.21	1015.21	153.028	115.177	83.316	99.446	99.313	13.0075		34	3860.2	3715.44	3793.82	3789.82	59.1685	117.86	110.867	112.863	113.863	2.9412
	36	667.342	565.916	615.877	616.378	41.4085	170.71	130.274	148.392	149.792	16.5376		36	3861.72	3715.94	3780.33	3786	59.6512	117.464	111.241	112.853	113.853	2.63704
	38	451.929	209.469	314.199	325.199	99.289	298.264	249.769	272.666	273.566	19.8082		38	3861.99	3716.3	3790.64	3789.64	59.479	117.459	111.241	112.849	113.85	2.63526
	40	429.05	202.182	317.116	316.116	92.6212	407.569	380.341	392.454	393.455	11.1383		40	3888.94	3767.46	3828.2	3828.2	49.5944	123.416	116.154	118.285	119.285	3.04786
	42	448.533	294.933	359.733	367.733	62.9616	564.119	488.806	523.463	525.463	30.7789		42	3907.61	3729.06	3816.84	3817.83	72.8925	111.04	102.486	105.263	106.263	3.56303
	44	544.957	418.125	481.991	481.691	51.7794	601.742	564.118	581.58	582.48	15.3731		44	3879.9	3727.51	3803.71	3803.71	62.2101	122.945	115.731	117.838	118.838	3.0288
	46	596.304	490.285	520.795	535.795	44.5627	614.023	577.695	594.508	595.409	14.8445		46	3921.3	3767.64	3844.47	3844.47	62.7302	115.815	110.5	111.706	112.674	2.27517
	48	640.361	533.766	587.063	587.063	43.5172	622.494	584.392	603.142	603.343	15.5557		48	3876.06	3737.33	3808.19	3807.19	56.6407	117.274	110.32	112.297	113.297	2.92569
	50	636.507	559.268	597.888	597.888	31.5327	625.142	586.818	604.479	605.48	15.6617		50	3907.89	3755.53	3831.71	3831.71	62.2019	115.839	110.596	111.717	112.717	2.25429
	52	648.288	541.699	576.993	588.993	44.3344	630.515	594.166	612.341	612.341	14.8394		52	3864.06	3750.33	3807.19	3807.19	46.4301	117.274	110.32	112.297	113.297	2.92569
	54	651.989	559.628	610.307	607.308	37.7658	624.233	586.884	607.059	606.059	15.2641		54	3907.89	3755.53	3831.71	3831.71	62.2019	115.839	110.596	111.717	112.717	2.25429
	56	656.488	586.744	605.116	616.116	29.5162	620.461	587.57	604.015	604.015	13.4277		56	3853.86	3776.9	3815.38	3815.38	31.4159	123.741	116.137	118.43	119.436	3.18478
	58	647.448	561.017	581.733	596.733	36.8449	635.55	602.515	619.032	619.032	13.4865		58	3851.77	3789.68	3820.22	3820.56	25.35	119.334	112.055	114.194	115.194	3.05466
	60	644.571	571.811	603.691	606.691	29.7798	612.537	579.496	596.017	596.017	13.4889		60	3834.04	3823.29	3828.66	3828.66	4.38785	122.873	115.078	117.475	118.475	3.25996
	62	662.342	560.248	612.795	611.795	41.6857	620.014	590.01	605.014	605.013	12.2491		62	3849.32	3826.86	3838.09	3838.09	9.16926	119.947	112.112	114.529	115.529	3.2759
	64	648.22	552.907	590.063	597.063	39.225	624.296	590.137	607.217	607.217	13.9454		64	3904.2	3836.04	3871.61	3870.61	27.8343	132.338	124.821	127.079	128.079	3.14927
	POPS1 22 h					POPS1 52 h					POPS2 22 h					POPS2 52 h
	Figure	fic
		Parallel 1	Parallel 2	Parallel 3	Mean value	Error bar
	POPS1 22 h	0.89	0.821	0.858	0.856333	0.0281938
	POPS1 52 h	0.123	0.098	0.112	0.111	0.0102307
	POPS2 22 h	0.863	0.818	0.843	0.841333	0.0184089
	POPS2 52 h	0.895	0.826	0.864	0.861667	0.0282174

## Sheet: Fig. 4b
	Type	Fold change			Mean value	Error bar
		Parallel 1	Parallel 2	Parallel 3
	Total PLH (PLH-1)	0.49	0.448	0.439	0.459	0.0222261
	Free PLH (PLH-1)	0.481	0.435	0.428	0.448	0.0235089
	Total PLH (PLH-5)	0.098	0.024	0.046	0.056	0.0310269
	Free PLH (PLH-5)	0.347	0.281	0.329	0.319	0.0278568

[truncated: 51 more sheets: Fig. 4c, Fig. 4d, Fig. 4f, Fig. 5b, Fig. 5c, Supplementary Fig. 1, Supplementary Fig. 2b, Supplementary Fig. 2c, Supplementary Fig. 2e, Supplementary Fig. 2f, Supplementary Fig. 2g, Supplementary Fig. 2h, Supplementary Fig. 3, Supplementary Fig. 4b, Supplementary Fig. 4c, Supplementary Fig. 4e, Supplementary Fig. 4f, Supplementary Fig. 4h, Supplementary Fig. 4i, Supplementary Fig. 5a …]
